# Supplementary material for: Comparative HPLC–DAD–ESI-QTOF/MS/MS Analysis of Bioactive Phenolic Compounds Content in the Methanolic Extracts from Flowering Herbs of Monarda Species and Their Free Radical Scavenging and Antimicrobial Activities
Source: Pharmaceutics. 2023 Mar 16;15(3):964. doi: 10.3390/pharmaceutics15030964 (PMC10053500; doi:10.3390/pharmaceutics15030964)
Supplement: Supplementary file 1 [file pharmaceutics-15-00964-s001.zip]

Archive with 1 entries (1 files):
- pharmaceutics-2202874-supplementary.pdf
